# Supplementary material for: Genetic variation associated with childhood and adult stature and risk of MYCN‐amplified neuroblastoma
Source: Cancer Med. 2020 Sep 17;9(21):8216–25. doi: 10.1002/cam4.3458 (PMC7643638; doi:10.1002/cam4.3458)
Supplement: Supplementary file 1 — Supplementary Material [file CAM4-9-8216-s001.xlsx]

## Sheet: sTable 1
Supplementary Table 1. Height-associated SNPs included in polygenic scores
Polygenic Score	Chr:BP	Effect Allele	Effect Estimate
adult height	1:19763396	A	0.0191
adult height	1:37962756	A	0.0322
adult height	1:218615451	C	0.0344
adult height	2:174815898	A	0.0193
adult height	2:183219101	C	0.0166
adult height	2:203194256	A	0.019
adult height	4:39343940	A	0.0194
adult height	4:82155568	A	0.0462
adult height	4:123835656	C	0.0196
adult height	5:42436916	C	0.0382
adult height	5:127696022	C	0.0234
adult height	6:76164589	A	0.0505
adult height	6:126866133	A	0.0418
adult height	7:137611566	C	0.0189
adult height	8:75883054	A	0.0242
adult height	9:94258836	C	0.0159
adult height	9:100482976	C	0.0185
adult height	9:113792706	C	0.024
adult height	10:102684380	A	0.0227
adult height	11:75276178	A	0.0429
adult height	11:122845075	C	0.0183
adult height	12:20857467	A	0.0299
adult height	12:66359752	C	0.0585
adult height	13:47112120	A	0.0209
adult height	13:78474468	C	0.0211
adult height	16:30030195	C	0.0164
adult height	16:84987679	C	0.0219
adult height	16:88777242	A	0.036
adult height	17:63549488	C	0.0235
adult height	18:57852948	C	0.025
adult height	19:3434028	C	0.0292
adult height	19:19665643	A	0.0286
adult height	19:44082429	A	0.0227
adult height	20:60956917	C	0.0209
adult height	1:9292282	A	0.029
adult height	1:11284336	A	0.0206
adult height	1:23504795	A	0.0272
adult height	1:46024454	G	0.021
adult height	1:67510474	G	0.0184
adult height	1:93343282	G	0.0241
adult height	1:103519589	G	0.0226
adult height	1:113202571	G	0.0247
adult height	1:118855587	G	0.0428
adult height	1:172083881	A	0.0389
adult height	1:176794066	A	0.0252
adult height	1:212237798	G	0.02
adult height	1:224632782	G	0.0186
adult height	1:227750068	G	0.0376
adult height	2:25463483	A	0.0382
adult height	2:33361425	G	0.0301
adult height	2:42462930	A	0.0285
adult height	2:43629612	G	0.0206
adult height	2:46921285	A	0.0277
adult height	2:54966407	G	0.0209
adult height	2:56096892	A	0.06
adult height	2:68495002	G	0.0186
adult height	2:71584485	G	0.0216
adult height	2:109047190	G	0.0179
adult height	2:121612659	G	0.0266
adult height	2:145231349	A	0.0174
adult height	3:4728104	A	0.0164
adult height	3:55411763	G	0.0179
adult height	3:61513495	G	0.0161
adult height	3:68622366	G	0.0167
adult height	3:129050943	G	0.0367
adult height	3:136107549	G	0.0298
adult height	3:141105570	G	0.0779
adult height	3:183355405	A	0.0221
adult height	3:185548683	A	0.0351
adult height	3:191111160	G	0.0197
adult height	4:5035587	G	0.0283
adult height	4:12963574	G	0.021
adult height	4:48687351	G	0.022
adult height	4:109408608	A	0.0251
adult height	4:114742249	G	0.0241
adult height	4:122720999	G	0.0215
adult height	4:146128884	A	0.0633
adult height	4:184215675	G	0.0276
adult height	5:37046626	A	0.0239
adult height	5:73964660	G	0.0206
adult height	5:79836192	A	0.0235
adult height	5:90151589	A	0.0159
adult height	5:122657199	G	0.0279
adult height	5:131585958	G	0.0365
adult height	5:139145747	G	0.0294
adult height	5:141681788	A	0.0179
adult height	5:168250903	G	0.0369
adult height	5:172994624	G	0.0288
adult height	5:178535713	A	0.0201
adult height	6:41924931	G	0.0227
adult height	6:109723939	G	0.0251
adult height	6:116451442	G	0.0209
adult height	6:142703877	G	0.0509
adult height	6:158722034	A	0.0245
adult height	7:2795957	A	0.0569
adult height	7:8086639	G	0.0199
adult height	7:20381674	A	0.0267
adult height	7:23521316	A	0.0322
adult height	7:32935524	A	0.0166
adult height	7:50730452	G	0.0209
adult height	7:55889334	G	0.0241
adult height	7:77308295	G	0.0217
adult height	7:120777619	G	0.0183
adult height	8:8747894	A	0.0459
adult height	8:117563532	G	0.024
adult height	8:130723728	A	0.0504
adult height	8:135650483	G	0.0371
adult height	9:18629792	G	0.019
adult height	9:78542286	G	0.0633
adult height	9:98380222	G	0.0846
adult height	9:109599046	A	0.0319
adult height	9:133464084	A	0.0333
adult height	9:137301866	G	0.0233
adult height	10:4965434	A	0.036
adult height	10:25056118	A	0.0198
adult height	10:27890831	G	0.023
adult height	10:69937192	G	0.0213
adult height	10:93037409	G	0.0282
adult height	10:97805074	G	0.0206
adult height	10:105577409	A	0.0335
adult height	10:121129797	A	0.029
adult height	11:244552	A	0.0164
adult height	11:30347927	A	0.0253
adult height	11:45936035	A	0.0394
adult height	11:120257495	A	0.027
adult height	12:11855773	G	0.0306
adult height	12:14520701	G	0.0152
adult height	12:56680636	G	0.0458
adult height	12:59956923	G	0.0307
adult height	12:93976954	G	0.0512
adult height	12:104344836	G	0.0287
adult height	12:116393174	A	0.0205
adult height	12:123822711	A	0.0394
adult height	13:33143406	A	0.0205
adult height	13:51105334	G	0.0578
adult height	13:92024574	A	0.0236
adult height	14:23759156	G	0.0233
adult height	14:55245149	G	0.0219
adult height	14:59688820	A	0.0176
adult height	14:65568215	G	0.0208
adult height	14:68647188	G	0.0301
adult height	14:74990746	G	0.0279
adult height	15:48914926	A	0.0319
adult height	15:51530495	G	0.057
adult height	15:62379971	A	0.0213
adult height	15:66997087	G	0.0203
adult height	15:70364352	A	0.0348
adult height	15:72842705	A	0.0843
adult height	15:85728834	G	0.0217
adult height	15:89395626	A	0.0436
adult height	15:94551607	G	0.0204
adult height	16:792190	G	0.0332
adult height	16:14388305	A	0.0297
adult height	16:20880040	G	0.0165
adult height	16:50259483	G	0.0228
adult height	16:53515118	A	0.0208
adult height	17:599811	G	0.017
adult height	17:21284223	A	0.0254
adult height	17:29247715	G	0.0407
adult height	17:40852841	A	0.0209
adult height	17:54839652	A	0.0295
adult height	17:66303352	G	0.0203
adult height	17:73368985	G	0.024
adult height	18:2766938	G	0.0189
adult height	18:13094132	G	0.019
adult height	18:19450303	G	0.0179
adult height	18:74983055	A	0.0424
adult height	19:2176403	A	0.033
adult height	19:4929473	A	0.0233
adult height	19:7184762	G	0.0291
adult height	19:10801185	G	0.0204
adult height	19:12186611	G	0.0354
adult height	19:31047269	G	0.0239
adult height	19:38346685	A	0.0265
adult height	19:41922352	A	0.03
adult height	20:4098567	G	0.0218
adult height	20:6612832	A	0.0443
adult height	20:17771113	A	0.0162
adult height	20:34432670	G	0.0579
adult height	20:35544673	A	0.0302
adult height	20:54842378	A	0.0238
adult height	20:57472043	A	0.0202
adult height	21:39688107	A	0.0216
adult height	22:38129332	A	0.0177
adult height	22:39907661	G	0.0195
adult height	1:47915233	T	0.0242
adult height	1:89139041	A	0.0273
adult height	2:37960613	T	0.0528
adult height	3:112826415	T	0.019
adult height	3:134178562	T	0.0263
adult height	5:50454732	A	0.0197
adult height	5:95630225	T	0.021
adult height	5:129054621	A	0.0342
adult height	6:26157481	A	0.0728
adult height	6:130374461	T	0.0421
adult height	6:146335560	A	0.0185
adult height	7:38110073	T	0.0303
adult height	7:46417403	T	0.038
adult height	8:4827332	T	0.0188
adult height	8:78148191	T	0.0369
adult height	8:145037573	T	0.0183
adult height	9:90849255	T	0.0267
adult height	11:118613235	A	0.0226
adult height	12:102373788	T	0.0285
adult height	13:115027462	T	0.0227
adult height	15:38483866	T	0.0219
adult height	15:41796498	T	0.0259
adult height	15:82231920	A	0.0249
adult height	16:67384226	A	0.044
adult height	20:47772264	T	0.0352
adult height	21:35690786	A	0.0239
adult height	1:17306675	G	0.0399
adult height	1:203800735	C	0.0194
adult height	1:221317258	G	0.0248
adult height	2:20151819	C	0.0225
adult height	2:178684720	C	0.0394
adult height	2:216410516	G	0.0195
adult height	2:242191410	C	0.025
adult height	3:38047954	C	0.0314
adult height	3:56667682	G	0.0282
adult height	3:114697457	G	0.0392
adult height	6:72202711	G	0.0166
adult height	6:132730372	G	0.0172
adult height	6:160774441	C	0.0158
adult height	7:96039648	C	0.021
adult height	8:25298710	G	0.0214
adult height	8:109784938	G	0.017
adult height	8:126500350	C	0.0284
adult height	9:6440419	G	0.0242
adult height	9:16455833	C	0.0202
adult height	9:35808334	C	0.0193
adult height	11:17351683	G	0.0242
adult height	11:68417652	C	0.0289
adult height	11:128577624	G	0.0267
adult height	12:12876111	C	0.0282
adult height	12:24207780	G	0.0233
adult height	12:121204682	C	0.0176
adult height	13:75058481	C	0.0186
adult height	14:21890683	G	0.0324
adult height	14:103878774	C	0.0251
adult height	15:76740219	G	0.035
adult height	15:99194896	C	0.0616
adult height	16:69887707	C	0.0231
adult height	17:11984232	G	0.0158
adult height	17:44856641	C	0.0161
adult height	17:49244747	C	0.0184
adult height	17:61947107	G	0.0455
adult height	18:46959500	G	0.0404
adult height	19:8644031	G	0.032
adult height	20:20068635	C	0.0214
adult height	20:32304653	C	0.0443
adult height	1:2069172	T	0.0279
adult height	1:21583311	C	0.0206
adult height	1:25044111	C	0.0253
adult height	1:32371442	T	0.0449
adult height	1:41556253	C	0.0272
adult height	1:51440093	T	0.0378
adult height	1:54954245	T	0.0318
adult height	1:78623626	T	0.0428
adult height	1:85988158	T	0.0247
adult height	1:95787223	T	0.0734
adult height	1:146692373	C	0.0359
adult height	1:149876124	C	0.0473
adult height	1:151259043	C	0.0299
adult height	1:160399586	T	0.0164
adult height	1:170649277	T	0.0206
adult height	1:184007119	T	0.0486
adult height	1:214627419	C	0.0272
adult height	2:1645673	T	0.0443
adult height	2:10178479	C	0.0217
adult height	2:18574952	C	0.0181
adult height	2:27741237	C	0.0206
adult height	2:44774202	C	0.0282
adult height	2:88924622	C	0.0316
adult height	2:98333290	T	0.0228
adult height	2:134434824	C	0.0285
adult height	2:136187345	C	0.036
adult height	2:169707428	T	0.0206
adult height	2:172152646	T	0.0235
adult height	2:191832662	C	0.0221
adult height	2:225030129	T	0.0233
adult height	2:232989831	C	0.0388
adult height	3:13555836	C	0.0394
adult height	3:51071713	C	0.0586
adult height	3:53134098	T	0.0306
adult height	3:58013573	C	0.0225
adult height	3:67416322	T	0.0338
adult height	3:72455355	C	0.0343
adult height	3:142535505	T	0.0217
adult height	3:157806960	C	0.0215
adult height	3:187438522	C	0.0209
adult height	4:1693931	T	0.0271
adult height	4:8608634	C	0.0285
adult height	4:17936634	T	0.0743
adult height	4:56399648	C	0.0175
adult height	4:57823476	T	0.0308
adult height	4:106216205	T	0.0274
adult height	5:32819073	T	0.0359
adult height	5:39426020	T	0.024
adult height	5:54955071	T	0.0302
adult height	5:64674446	T	0.0334
adult height	5:72144005	C	0.0407
adult height	5:77505876	C	0.0221
adult height	5:108113344	C	0.0431
adult height	5:176517326	C	0.0338
adult height	5:179731014	C	0.0269
adult height	6:2167225	T	0.0176
adult height	6:7708631	C	0.0381
adult height	6:17589375	C	0.0188
adult height	6:19841493	C	0.0317
adult height	6:28751727	T	0.0238
adult height	6:31272261	C	0.0414
adult height	6:34188866	C	0.0842
adult height	6:45244415	C	0.0311
adult height	6:85448103	C	0.0193
adult height	6:105392745	C	0.0427
adult height	6:117490664	C	0.0231
adult height	6:152157881	T	0.0311
adult height	6:156587831	T	0.0266
adult height	6:166329862	C	0.0209
adult height	6:168834623	C	0.0216
adult height	7:25871109	T	0.0214
adult height	7:28205303	T	0.0458
adult height	7:73304636	C	0.0286
adult height	7:92244422	T	0.0683
adult height	7:148629759	T	0.0355
adult height	7:150508720	T	0.0311
adult height	8:24092500	C	0.0275
adult height	8:27527995	T	0.022
adult height	8:49413780	C	0.022
adult height	8:123980551	T	0.0163
adult height	9:86660782	T	0.0288
adult height	9:89108161	T	0.0284
adult height	9:95387983	C	0.0285
adult height	9:101743336	T	0.0215
adult height	9:117011595	T	0.0162
adult height	9:119129257	T	0.037
adult height	10:12943973	C	0.0281
adult height	10:52762887	T	0.0189
adult height	10:61469090	C	0.0221
adult height	10:104341435	T	0.0245
adult height	11:2810731	T	0.0427
adult height	11:12678415	C	0.0234
adult height	11:47969152	T	0.0285
adult height	11:56230069	C	0.0223
adult height	11:65336819	C	0.0534
adult height	11:66826160	C	0.0238
adult height	12:576984	T	0.02
adult height	12:28600244	C	0.0381
adult height	12:46827023	C	0.0238
adult height	12:90231386	C	0.0229
adult height	12:107338631	C	0.0173
adult height	12:122494809	C	0.0216
adult height	14:24830850	T	0.031
adult height	14:35838389	C	0.0233
adult height	14:37144516	T	0.0269
adult height	14:60957279	C	0.0389
adult height	14:73932966	T	0.0172
adult height	14:92427348	T	0.027
adult height	15:63439186	T	0.0162
adult height	15:74336633	C	0.035
adult height	15:100761190	T	0.033
adult height	16:72114002	T	0.0238
adult height	16:75328308	C	0.0188
adult height	16:86417890	C	0.0191
adult height	17:7363088	C	0.0279
adult height	17:27955540	C	0.016
adult height	17:36929578	T	0.0227
adult height	17:38599230	C	0.0254
adult height	17:43216281	C	0.0344
adult height	17:46974734	T	0.024
adult height	17:59496649	T	0.0445
adult height	17:68090207	T	0.0261
adult height	17:69923355	T	0.0192
adult height	17:76718842	C	0.0181
adult height	17:80176641	C	0.0214
adult height	18:20735408	C	0.0561
adult height	19:17522869	T	0.0311
adult height	20:38552078	T	0.0174
adult height	22:33056859	C	0.0341
adult height	22:45846371	T	0.0205
adult height	1:243618317	T	0.0259
adult height	2:219908369	T	0.0475
adult height	2:223917983	G	0.0166
adult height	3:41243742	G	0.016
adult height	4:73476014	T	0.0298
adult height	4:152180671	T	0.0169
adult height	5:31541142	T	0.0192
adult height	5:56254485	G	0.0332
adult height	5:67599656	T	0.0192
adult height	5:88327782	T	0.0304
adult height	5:134356705	T	0.0355
adult height	5:171283469	G	0.0356
adult height	6:47475022	G	0.0199
adult height	6:81792063	T	0.0318
adult height	6:144079629	T	0.0147
adult height	7:12276522	G	0.0212
adult height	7:99817196	T	0.0449
adult height	7:135045786	T	0.0225
adult height	8:13273477	T	0.0215
adult height	8:57155598	G	0.0611
adult height	8:120475358	G	0.0266
adult height	9:139111870	T	0.036
adult height	10:123396806	T	0.0224
adult height	10:126358073	T	0.0204
adult height	12:58256714	T	0.0226
adult height	12:69827658	T	0.0377
adult height	13:21570246	G	0.0218
adult height	13:30172751	T	0.0228
adult height	13:49201040	G	0.0169
adult height	13:80705315	T	0.0188
adult height	15:84266145	T	0.0435
adult height	18:77222862	T	0.0244
adult height	19:48188809	T	0.0186
adult height	21:27208935	T	0.0166
adult height	21:47436327	G	0.0223
childhood height	2:56092052	T	0.08
childhood height	3:141100280	G	0.08
childhood height	8:78160179	C	0.09
childhood height	15:84398903	G	0.08
childhood height	16:29967434	G	0.06
childhood height	18:20771580	A	0.09
birth length	1:154991389	C	0.046
birth length	12:66358347	C	0.04
birth length	4:17993410	A	0.05
birth length	6:142679572	G	0.05
birth length	9:98368761	T	0.05

## Sheet: sTable 2
Supplementary Table 2. KEGG and PANTHER pathways that show enrichment for genes implicated in the genomic architecture of adult height attainment
rsID	Gene	Hedgehog (KEGG)	WNT (KEGG)	Gonadotropin-releasing hormone receptor pathway (PANTHER)	WNT (PANTHER)	CCKR (PANTHER)	Inflammation (PANTHER)	Integrin (PANTHER)
rs4868126	FBXW11	X	X	X	X
rs199515	WNT3	X	X		X
rs2034172	WNT5A	X	X		X
rs1884897	BMP2	X		X
rs9392918	BMP6	X		X
rs2166898	GLI2	X
rs817300	PTCH1	X
rs7899004	SUFU	X
rs3915129	CTNNB1		X	X	X	X
rs11659752	NFATC1		X	X	X		X
rs1950500	NFATC4		X	X	X		X
rs3923086	AXIN2		X		X
rs2120335	PPP3R1		X		X
rs7659107	CAMK2D		X				X
rs16895130	CCND3		X
rs11624136	DAAM1		X
rs6688100	VANGL2		X
rs2633761	ITPR1			X	X	X	X
rs425277	PRKCZ			X	X		X
rs2117563	GRB2			X		X	X	X
rs8069300	MAP2K4			X		X		X
rs9291926	PIK3R1			X		X		X
rs11684404	EIF2AK3			X
rs2057291	GNAS			X
rs2871865	IGF1R			X
rs891088	INSR			X
rs2961830	ISL1			X
rs3763631	NPR2			X
rs991967	TGFB2			X
rs11156098	ARID1B				X
rs991946	T (brachyury)				X
rs975210	TLE3				X
rs12435366	NFKBIA					X	X
rs6894139	MEF2C					X
rs833152	PDE1A					X
rs10995319	PRKG1					X
rs6746356	SP3					X
rs9977276	COL6A1						X	X
rs12474201	SOCS5						X
rs12693589	STAT1						X
rs7517682	COL11A1							X
rs989393	COL15A1							X
rs999599	COL27A1							X
rs1658351	FLNB							X
rs4425077	FN1							X
rs3807931	ITGB8							X

## Sheet: sTable 3
Supplementary Table 3. eQTL and in silico functional analyses of SNPs queried in the U.K. Biobank
GWAS hit/control	Chr:BP	variant	Ref	Alt	EUR freg	Promoter histone marks	Enhancer histone marks	DNAse	Proteins bound	Motifs changed	eQTL hits	GENCODE genes	dbSNP funcational annotation
Neuroblastoma	2:215672546	rs6435862	G	T	0.76	Y	Y	Y	2	0	16	BARD1	intronic
Neuroblastoma	3:158178324	rs6441201	G	A	0.46	N	Y	N	0	1	28	RSRC1	intronic
Neuroblastoma	4:8613026	rs3796727	G	A	0.29	N	Y	N	0	3	0	GPR78	intronic
Neuroblastoma	6:105147784	rs72990858	G	A	0.11	Y	Y	Y	0	5	0	28kb 3' of HACE1	intergenic
Neuroblastoma	6:105406274	rs17065417	A	C	0.09	Y	Y	Y	2	2	0	LIN28B	intronic
Neuroblastoma	6:22125964	rs4712653	T	C	0.46	N	N	N	0	2	0	9.2kb 3' of RP1-67M12.2	intronic
Neuroblastoma	11:102470256	rs10895322	A	G	0.08	N	N	Y	0	1	0	MMP20	intronic
Neuroblastoma	11:43728330	rs11037575	T	C	0.4	N	Y	N	1	2	42	HSD17B12	intronic
Neuroblastoma	11:8255408	rs2168101	C	A,G,T	0.3	Y	Y	Y	4	0	0	LMO1	intronic
Neuroblastoma	17:7578671	rs35850753	C	T	0.03	N	Y	N	0	1	0	TP53	5'-UTR
Glioma/Glioblastoma	1:65229299	rs12752552	T	C	0.13	N	N	N	0	4	1	RAVER2	intronic
Glioma/Glioblastoma	3:169579971	rs1920116	G	A	0.29	N	Y	Y	2	3	1	LRRC31	intronic
Glioma/Glioblastoma	5:1279790	rs10069690	C	T	0.27	N	N	N	0	2	0	TERT	intronic
Glioma/Glioblastoma	5:1288547	rs2853676	T	C	0.72	N	N	N	0	1	0	TERT	intronic
Glioma/Glioblastoma	7:54916280	rs75061358	T	G	0.11	N	N	N	0	6	0	17kb 5' of SNORA73	intergenic
Glioma/Glioblastoma	7:55134872	rs723527	A	G	0.43	Y	Y	Y	0	8	0	EGFR	intronic
Glioma/Glioblastoma	8:130645692	rs55705857	A	G	0.07	N	Y	Y	0	1	0	CCDC26	intergenic
Glioma/Glioblastoma	8:130491752	rs891835	T	G	0.25	N	Y	Y	0	0	0	CCDC26	intergenic
Glioma/Glioblastoma	9:22032152	rs634537	T	G	0.41	N	Y	Y	0	6	0	CDKN2B-AS	intronic
Glioma/Glioblastoma	11:82397014	rs11233250	C	T	0.14	N	Y	N	0	19	0	RP11-179A16.1	intergenic
Glioma/Glioblastoma	11:118480115	rs12803321	G	C	0.37	Y	Y	Y	1	3	6	PHLDB1	intronic
Glioma/Glioblastoma	12:106812902	rs3851634	T	C	0.29	N	Y	Y	0	10	1	POLR3B	intronic
Glioma/Glioblastoma	16:123896	rs2562152	A	T	0.85	Y	Y	Y	0	2	5	RHBDF1	intergenic
Glioma/Glioblastoma	16:1004554	rs3751667	C	T	0.21	N	Y	Y	0	2	27	LMF1	synonymous
Glioma/Glioblastoma	16:50128872	rs10852606	T	C	0.73	N	N	N	0	1	52	HEATR3	intronic
Glioma/Glioblastoma	17:7571752	rs78378222	T	G	0.01	Y	Y	N	0	5	0	TP53	3'-UTR
Glioma/Glioblastoma	20:62312299	rs2297440	T	C	0.78	N	Y	Y	0	2	9	RTEL1	intronic
Glioma/Glioblastoma	20:62318220	rs4809324	T	C	0.1	Y	Y	Y	7	2	3	RTEL1	intronic
Glioma/Glioblastoma	22:38477930	rs2235573	G	A	0.49	Y	Y	N	0	7	7	SLC16A8	synonymous
SNPsnap variant	1:236662892	rs10802537	G	A	0.67	N	N	N	0	7	0	15kb 3' of EDARADD	intergenic
SNPsnap variant	2:232975281	rs3100594	A	G	0.61	N	N	N	0	2	0	DIS3L2	intronic
SNPsnap variant	3:181083401	rs58571780	A	G	0.53	N	N	N	0	3	3	SOX2-OT	intergenic
SNPsnap variant	3:99495422	rs793487	A	C	0.58	Y	Y	N	0	2	6	COL8A1	intronic
SNPsnap variant	4:111324997	rs12506286	T	C	0.3	N	N	N	0	1	0	ENPEP	intergenic
SNPsnap variant	4:86852539	rs346499	T	C	0.53	Y	Y	Y	0	7	0	ARHGAP24	intronic
SNPsnap variant	4:142140167	rs4956528	C	T	0.24	N	N	N	0	18	6	1.9kb 5' of ZNF330	intergenic
SNPsnap variant	4:173229033	rs62329872	G	C	0.5	N	N	N	0	2	0	GALNTL6	intronic
SNPsnap variant	4:69203646	rs72651910	A	G	0.09	N	Y	N	0	7	0	YTHDC1	intronic
SNPsnap variant	4:58013008	rs73242664	C	T	0.31	N	Y	N	0	2	0	RP11-12A1.1	intronic
SNPsnap variant	5:40922387	rs150396135	G	A	0.13	N	N	N	0	2	1	C7	intronic
SNPsnap variant	5:21475478	rs35320724	C	T	0.37	N	N	N	0	4	4	134kb 5' of RP11-374A4.1	intronic
SNPsnap variant	5:157140461	rs6864538	A	C	0.29	N	Y	N	0	1	4	18kb 5' of THG1L	intergenic
SNPsnap variant	6:150297500	rs62441835	G	A	0.1	N	N	N	0	2	5	2.7kb 3' of ULBP1	intergenic
SNPsnap variant	7:133345983	rs10236819	A	T	0.45	N	N	N	0	4	0	EXOC4	intronic
SNPsnap variant	7:1951227	rs12699449	G	C	0.42	N	Y	Y	0	0	2	MAD1L1	intronic
SNPsnap variant	7:29185716	rs17755935	G	A	0.09	Y	Y	Y	0	3	6	CPVL	intronic
SNPsnap variant	7:127438463	rs2402870	G	C	0.6	Y	Y	Y	0	0	7	SND1	intronic
SNPsnap variant	7:31939381	rs729804	T	C	0.53	Y	Y	Y	2	1	0	PDE1C	intronic
SNPsnap variant	8:143880020	rs117844883	G	A	0.01	N	Y	Y	0	6	0	RP11-706C16.8	intergenic
SNPsnap variant	8:61795171	rs17827067	C	T	0.08	N	N	N	0	2	0	16kb 3' of CHD7	intergenic
SNPsnap variant	8:99089275	rs2513830	C	G	0.92	N	N	N	0	1	0	C8orf47	intronic
SNPsnap variant	9:108454745	rs3126472	C	T	0.76	N	Y	Y	0	8	6	2.1kb 5' of TMEM38B	intergenic
SNPsnap variant	9:72862008	rs3858108	T	G	0.08	N	N	N	0	4	0	12kb 5' of SMC5	intronic
SNPsnap variant	9:15890137	rs770215	C	G	0.42	N	Y	N	0	2	3	CCDC171	intronic
SNPsnap variant	10:126812270	rs10901863	C	T	0.28	N	N	Y	9	2	0	CTBP2	intronic
SNPsnap variant	10:32723730	rs3121812	A	C	0.01	N	N	N	0	2	0	11kb 5' of CCDC7	intergenic
SNPsnap variant	12:43967017	rs11182166	A	C	0.91	N	N	N	0	1	1	21kb 5' of ADAMTS20	intergenic
SNPsnap variant	12:25122497	rs2728662	T	C	0.72	N	Y	N	0	12	1	9.4kb 3' of RP11-662I13.2	intergenic
SNPsnap variant	12:57680231	rs75930674	G	A	0.01	N	N	N	0	5	0	RP11-123K3.4	intronic
SNPsnap variant	12:1509621	rs7968583	G	A	0.41	N	N	N	0	4	1	ERC1	intronic
SNPsnap variant	15:35441806	rs10163120	T	C	0.69	N	N	N	0	1	0	RP11-323I15.5	intergenic
SNPsnap variant	15:86327589	rs117076612	G	A	0.02	N	Y	N	0	1	0	KLHL25	intronic
SNPsnap variant	15:98570647	rs72756723	T	C	0.07	N	N	N	0	7	2	1.3kb 3' of U6	intergenic
SNPsnap variant	16:4301527	rs75253522	C	T	0.24	N	N	N	0	3	7	RP11-95P2.1	intergenic
SNPsnap variant	17:6312668	rs4581751	C	T	0.06	N	N	N	0	2	0	AIPL1	intergenic
SNPsnap variant	17:51877423	rs76805222	C	T	0.08	N	N	N	0	1	0	23kb 5' of KIF2B	intergenic
SNPsnap variant	18:13123645	rs547084	C	G	0.62	N	Y	Y	0	0	178	CEP192	intronic
SNPsnap variant	19:14692699	rs7256414	C	G	0.09	N	Y	N	0	11	1	1.2kb 5' of CLEC17A	intergenic
SNPsnap variant	22:32324140	rs4820997	C	T	0.3	N	N	N	0	4	1	5.4kb 3' of C22orf24	intergenic

## Sheet: sTable 4
Supplementary Table 4. Nominally significant associations between height-associated SNPs and neuroblastoma risk
Chr:BP	Effect Allele	OR	P-value	Previously associated phenotype from GWAS
1:21583311	T	0.8382	0.0002799	adult height
5:131585958	G	0.843	0.0003938	adult height
17:27955540	T	0.8716	0.004303	adult height
6:17589375	C	1.161	0.005439	adult height
1:176794066	G	0.8779	0.006452	adult height
19:38346685	A	0.8578	0.006601	adult height
10:25056118	A	1.153	0.007192	adult height
12:59956923	G	0.8167	0.007602	adult height
2:44774202	C	0.8616	0.007977	adult height
7:92244422	T	1.146	0.0119	adult height
15:70364352	A	0.8518	0.01262	adult height
14:23759156	A	1.131	0.01663	adult height
14:73932966	C	1.118	0.02017	adult height
4:56399648	C	0.8958	0.0258	adult height
6:117490664	T	1.114	0.0277	adult height
4:39343940	C	1.109	0.0296	adult height
11:47969152	T	0.8969	0.03129	adult height
12:121204682	C	0.8978	0.03213	adult height
6:166329862	T	1.106	0.03346	adult height
3:53134098	T	0.9026	0.03483	adult height
10:121129797	A	0.8854	0.03579	adult height
3:187438522	C	0.9026	0.04067	adult height
3:72455355	T	1.124	0.04071	adult height
18:46959500	G	0.9079	0.0437	adult height
15:51530495	A	1.24	0.04498	adult height
17:76718842	C	0.9102	0.0476	adult height
15:63439186	T	1.099	0.04807	adult height
1:203800735	C	1.11	0.04998	adult height
Effect allele coded as "tall" allele for height phenotypes.
OR refers to increase in neuroblastoma risk for each additional copy of the allele.

## Sheet: sTable 5
Supplementary Table 5. Nominally significant associations between height-associated SNPs and MYCN-amplified neuroblastoma risk
Chr:BP	Effect Allele	OR	P-value	Previously associated phenotype from GWAS
5:131585958	G	0.7214	0.0006632	adult height
2:10178479	C	0.7245	0.0009313	adult height
5:178535713	A	0.7127	0.001445	adult height
1:89139041	T	1.325	0.002877	adult height
17:21284223	G	0.7499	0.004145	adult height
13:80705315	T	1.328	0.004919	adult height
8:78148191	T	1.306	0.008472	adult height
16:84987679	C	0.7454	0.008958	adult height
8:78160179	C	1.3	0.009449	childhood height
15:51530495	A	1.601	0.01412	adult height
17:63549488	A	0.796	0.01899	adult height
18:46959500	G	0.7969	0.01916	adult height
12:59956923	G	0.694	0.02323	adult height
2:56096892	G	0.7722	0.02327	adult height
17:76718842	C	0.8118	0.02689	adult height
3:13555836	C	0.6918	0.02695	adult height
3:68622366	G	1.224	0.02875	adult height
5:73964660	G	0.7809	0.03694	adult height
6:47475022	T	1.225	0.04417	adult height
3:72455355	T	1.249	0.04425	adult height
7:38110073	A	0.8137	0.04496	adult height
4:8608634	T	1.203	0.04771	adult height
19:38346685	A	0.7973	0.04831	adult height
3:157806960	C	0.8236	0.04843	adult height
Effect allele coded as "tall" allele for height phenotypes.
OR refers to increase in MYCN-amplified neuroblastoma risk for each additional copy of the allele.

## Sheet: sTable 6
Supplementary Table 6. Multivariate Logistic Regression for MYCN-amplified neuroblastoma risk and polygenic scores of height-related biological pathways
Pathway Modeled by Polygenic Score	Pathway Database	Height SNPs in Polygenic Score	OR	Lower 95% CI	Upper 95% CI	p-value
CCKR/Gastrin	PANTHER	10	0.963483	0.890571	1.0364	0.588
Gonadotropin-releasing hormone receptor	PANTHER	18	0.928198	0.782159	1.07424	0.268
Hedgehog	KEGG	8	0.959906	0.879703	1.04011	0.519
Inflammation	PANTHER	10	0.974228	0.923052	1.0254	0.697
Integrin	PANTHER	10	0.985723	0.957538	1.01391	0.839
WNT1	KEGG	12	1.03799	0.964906	1.11108	0.557
WNT2	PANTHER	13	1.00172	0.998347	1.0051	0.979
Abbreviations: CCKR, cholecystokinin receptor; KEGG, Kyoto Encyclopedia of Genes and Genomes; PANTHER, Protein ANalysis THrough Evolutionary Relationships; SNPs, single-nucleotide polymorphisms.
Multivariate logistic regression adjusted for sex and top 5 ancestry-informative principal components in all analyses
OR represents the neuroblastoma risk associated with a 1 standard deviation increase in the pathway-specific polygenic height score
